# Supplementary material for: Description of Trypoxylonsicklum sp. nov. from Vietnam and a key to species in the Trypoxylonfulvocollare group (Hymenoptera, Crabronidae)
Source: Biodivers Data J. 2024 May 21;12:e114333. doi: 10.3897/BDJ.12.e114333 (PMC11134051; doi:10.3897/BDJ.12.e114333)
Supplement: XML Treatment for Trypoxylon sicklum [file BDJ.12.e114333-treatment1.xml]

<!DOCTYPE tp:taxon-treatment
  PUBLIC "-//TaxonX//DTD Taxonomic Treatment Publishing DTD v0 20100105//EN" "tax-treatment-NSO.dtd">
<tp:taxon-treatment xmlns:tp="http://www.plazi.org/taxpub"><tp:treatment-meta><mixed-citation publication-type="journal"><person-group><name><surname>Pham</surname><given-names>Phong Huy</given-names></name><name><surname>Antropov</surname><given-names>Alexander V.</given-names></name><name><surname>Nguyen</surname><given-names>Hieu Van</given-names></name></person-group><article-title>Description of <italic><tp:taxon-name><tp:taxon-name-part taxon-name-part-type="genus" reg="Trypoxylon">Trypoxylon</tp:taxon-name-part><tp:taxon-name-part taxon-name-part-type="species" reg="sicklum">sicklum</tp:taxon-name-part></tp:taxon-name></italic> sp. nov. from Vietnam and a key to species in the <italic><tp:taxon-name><tp:taxon-name-part taxon-name-part-type="genus" reg="Trypoxylon">Trypoxylon</tp:taxon-name-part><tp:taxon-name-part taxon-name-part-type="species" reg="fulvocollare">fulvocollare</tp:taxon-name-part></tp:taxon-name></italic> group (<tp:taxon-name><tp:taxon-name-part taxon-name-part-type="order">Hymenoptera</tp:taxon-name-part></tp:taxon-name>, <tp:taxon-name><tp:taxon-name-part taxon-name-part-type="family">Crabronidae</tp:taxon-name-part></tp:taxon-name>)</article-title><source>Biodivers Data J</source><day>21</day><month>05</month><year>2024</year><volume>12</volume><pub-id pub-id-type="doi">10.3897/BDJ.12.e114333</pub-id></mixed-citation></tp:treatment-meta><tp:nomenclature><tp:taxon-name>
            <object-id xmlns:xlink="http://www.w3.org/1999/xlink" content-type="arpha" xlink:type="simple">9CD7F489-710D-5A49-8E68-AC92874F9CFF</object-id>
            <tp:taxon-name-part taxon-name-part-type="genus">Trypoxylon</tp:taxon-name-part>
            <tp:taxon-name-part taxon-name-part-type="species">sicklum</tp:taxon-name-part>
            <object-id xmlns:xlink="http://www.w3.org/1999/xlink" content-type="zoobank" xlink:type="simple" object-id-type="ZooBank">27CFAE77-EF91-44FE-8BFC-DDA9D2C6811B</object-id>
          </tp:taxon-name><tp:taxon-authority>Pham &amp; Antropov</tp:taxon-authority><tp:taxon-status xmlns:xlink="http://www.w3.org/1999/xlink" xlink:type="simple">sp. nov.</tp:taxon-status></tp:nomenclature><tp:treatment-sec sec-type="materials"><title>Materials</title><list list-type="alpha-lower" list-content="occurrences"><list-item><p><bold>Type status:</bold> <named-content xmlns:xlink="http://www.w3.org/1999/xlink" content-type="dwc:typeStatus" xlink:type="simple">Holotype</named-content>. <bold>Occurrence:</bold> occurrenceID: <named-content xmlns:xlink="http://www.w3.org/1999/xlink" content-type="dwc:occurrenceID" xlink:type="simple">4CFA42D6-014D-520D-8674-71C7C28468D8</named-content></p></list-item><list-item><p><bold>Type status:</bold> <named-content xmlns:xlink="http://www.w3.org/1999/xlink" content-type="dwc:typeStatus" xlink:type="simple">Holotype</named-content>. <bold>Occurrence:</bold> catalogNumber: <named-content xmlns:xlink="http://www.w3.org/1999/xlink" content-type="dwc:catalogNumber" xlink:type="simple">VP202307050001</named-content>; recordNumber: <named-content xmlns:xlink="http://www.w3.org/1999/xlink" content-type="dwc:recordNumber" xlink:type="simple">2023</named-content>; recordedBy: <named-content xmlns:xlink="http://www.w3.org/1999/xlink" content-type="dwc:recordedBy" xlink:type="simple">Phong Huy Pham</named-content>; individualCount: <named-content xmlns:xlink="http://www.w3.org/1999/xlink" content-type="dwc:individualCount" xlink:type="simple">1</named-content>; sex: <named-content xmlns:xlink="http://www.w3.org/1999/xlink" content-type="dwc:sex" xlink:type="simple">female</named-content>; lifeStage: <named-content xmlns:xlink="http://www.w3.org/1999/xlink" content-type="dwc:lifeStage" xlink:type="simple">adult</named-content>; occurrenceStatus: <named-content xmlns:xlink="http://www.w3.org/1999/xlink" content-type="dwc:occurrenceStatus" xlink:type="simple">Present</named-content>; disposition: <named-content xmlns:xlink="http://www.w3.org/1999/xlink" content-type="dwc:disposition" xlink:type="simple">in collection</named-content>; occurrenceID: <named-content xmlns:xlink="http://www.w3.org/1999/xlink" content-type="dwc:occurrenceID" xlink:type="simple">C01CD1AE-2EB1-574F-AD84-2933E5988EF7</named-content>; <bold>Taxon:</bold> scientificName: <named-content xmlns:xlink="http://www.w3.org/1999/xlink" content-type="dwc:scientificName" xlink:type="simple"><tp:taxon-name><tp:taxon-name-part taxon-name-part-type="order">Hymenoptera</tp:taxon-name-part></tp:taxon-name>, <tp:taxon-name><tp:taxon-name-part taxon-name-part-type="family">Crabronidae</tp:taxon-name-part></tp:taxon-name>, <tp:taxon-name><tp:taxon-name-part taxon-name-part-type="genus" reg="Trypoxylon">Trypoxylon</tp:taxon-name-part><tp:taxon-name-part taxon-name-part-type="species" reg="sicklum">sicklum</tp:taxon-name-part></tp:taxon-name> Pham &amp; Antropov, sp. nov.</named-content>; higherClassification: <named-content xmlns:xlink="http://www.w3.org/1999/xlink" content-type="dwc:higherClassification" xlink:type="simple">Insect</named-content>; kingdom: <named-content xmlns:xlink="http://www.w3.org/1999/xlink" content-type="dwc:kingdom" xlink:type="simple"><tp:taxon-name><tp:taxon-name-part taxon-name-part-type="kingdom">Animalia</tp:taxon-name-part></tp:taxon-name></named-content>; order: <named-content xmlns:xlink="http://www.w3.org/1999/xlink" content-type="dwc:order" xlink:type="simple"><tp:taxon-name><tp:taxon-name-part taxon-name-part-type="order">Hymenoptera</tp:taxon-name-part></tp:taxon-name></named-content>; family: <named-content xmlns:xlink="http://www.w3.org/1999/xlink" content-type="dwc:family" xlink:type="simple"><tp:taxon-name><tp:taxon-name-part taxon-name-part-type="family">Crabronidae</tp:taxon-name-part></tp:taxon-name></named-content>; genus: <named-content xmlns:xlink="http://www.w3.org/1999/xlink" content-type="dwc:genus" xlink:type="simple"><tp:taxon-name><tp:taxon-name-part taxon-name-part-type="genus">Trypoxylon</tp:taxon-name-part></tp:taxon-name></named-content>; specificEpithet: <named-content xmlns:xlink="http://www.w3.org/1999/xlink" content-type="dwc:specificEpithet" xlink:type="simple"><tp:taxon-name><tp:taxon-name-part taxon-name-part-type="genus" reg="Trypoxylon"/><tp:taxon-name-part taxon-name-part-type="species" reg="sicklum">sicklum</tp:taxon-name-part></tp:taxon-name></named-content>; taxonRank: <named-content xmlns:xlink="http://www.w3.org/1999/xlink" content-type="dwc:taxonRank" xlink:type="simple">species</named-content>; scientificNameAuthorship: <named-content xmlns:xlink="http://www.w3.org/1999/xlink" content-type="dwc:scientificNameAuthorship" xlink:type="simple">Pham &amp; Antropov, 2023</named-content>; <bold>Location:</bold> country: <named-content xmlns:xlink="http://www.w3.org/1999/xlink" content-type="dwc:country" xlink:type="simple">Vietnam</named-content>; stateProvince: <named-content xmlns:xlink="http://www.w3.org/1999/xlink" content-type="dwc:stateProvince" xlink:type="simple">Vinh Phuc</named-content>; locality: <named-content xmlns:xlink="http://www.w3.org/1999/xlink" content-type="dwc:locality" xlink:type="simple">Me Linh Station for Biodiversity, Ngoc Thanh commune, Phuc Yen City</named-content>; locationRemarks: <named-content xmlns:xlink="http://www.w3.org/1999/xlink" content-type="dwc:locationRemarks" xlink:type="simple">Vinh Phuc: Me Linh Station for Biodiversity, Ngoc Thanh commune, Phuc Yen City, 5 July 2023, trap nests</named-content>; georeferenceProtocol: <named-content xmlns:xlink="http://www.w3.org/1999/xlink" content-type="dwc:georeferenceProtocol" xlink:type="simple">label</named-content>; <bold>Identification:</bold> identifiedBy: <named-content xmlns:xlink="http://www.w3.org/1999/xlink" content-type="dwc:identifiedBy" xlink:type="simple">Phong Huy Pham</named-content>; dateIdentified: <named-content xmlns:xlink="http://www.w3.org/1999/xlink" content-type="dwc:dateIdentified" xlink:type="simple">2023</named-content>; <bold>Event:</bold> samplingProtocol: <named-content xmlns:xlink="http://www.w3.org/1999/xlink" content-type="dwc:samplingProtocol" xlink:type="simple">trap nests</named-content>; eventDate: <named-content xmlns:xlink="http://www.w3.org/1999/xlink" content-type="dwc:eventDate" xlink:type="simple">05/07/2023</named-content>; <bold>Record Level:</bold> language: <named-content xmlns:xlink="http://www.w3.org/1999/xlink" content-type="dwc:language" xlink:type="simple">en</named-content>; collectionCode: <named-content xmlns:xlink="http://www.w3.org/1999/xlink" content-type="dwc:collectionCode" xlink:type="simple">Insects</named-content>; basisOfRecord: <named-content xmlns:xlink="http://www.w3.org/1999/xlink" content-type="dwc:basisOfRecord" xlink:type="simple">PreservedSpecimen</named-content></p></list-item><list-item><p><bold>Type status:</bold> <named-content xmlns:xlink="http://www.w3.org/1999/xlink" content-type="dwc:typeStatus" xlink:type="simple">Holotype</named-content>. <bold>Occurrence:</bold> catalogNumber: <named-content xmlns:xlink="http://www.w3.org/1999/xlink" content-type="dwc:catalogNumber" xlink:type="simple">VP202307050002</named-content>; recordNumber: <named-content xmlns:xlink="http://www.w3.org/1999/xlink" content-type="dwc:recordNumber" xlink:type="simple">2023</named-content>; recordedBy: <named-content xmlns:xlink="http://www.w3.org/1999/xlink" content-type="dwc:recordedBy" xlink:type="simple">Phong Huy Pham</named-content>; individualCount: <named-content xmlns:xlink="http://www.w3.org/1999/xlink" content-type="dwc:individualCount" xlink:type="simple">1</named-content>; sex: <named-content xmlns:xlink="http://www.w3.org/1999/xlink" content-type="dwc:sex" xlink:type="simple">male</named-content>; lifeStage: <named-content xmlns:xlink="http://www.w3.org/1999/xlink" content-type="dwc:lifeStage" xlink:type="simple">adult</named-content>; occurrenceStatus: <named-content xmlns:xlink="http://www.w3.org/1999/xlink" content-type="dwc:occurrenceStatus" xlink:type="simple">Present</named-content>; disposition: <named-content xmlns:xlink="http://www.w3.org/1999/xlink" content-type="dwc:disposition" xlink:type="simple">in collection</named-content>; occurrenceID: <named-content xmlns:xlink="http://www.w3.org/1999/xlink" content-type="dwc:occurrenceID" xlink:type="simple">E5E0EAC9-0776-5013-96DA-D8A2FBEB32FB</named-content>; <bold>Taxon:</bold> scientificName: <named-content xmlns:xlink="http://www.w3.org/1999/xlink" content-type="dwc:scientificName" xlink:type="simple"><tp:taxon-name><tp:taxon-name-part taxon-name-part-type="order">Hymenoptera</tp:taxon-name-part></tp:taxon-name>, <tp:taxon-name><tp:taxon-name-part taxon-name-part-type="family">Crabronidae</tp:taxon-name-part></tp:taxon-name>, <tp:taxon-name><tp:taxon-name-part taxon-name-part-type="genus" reg="Trypoxylon">Trypoxylon</tp:taxon-name-part><tp:taxon-name-part taxon-name-part-type="species" reg="sicklum">sicklum</tp:taxon-name-part></tp:taxon-name> Pham &amp; Antropov, sp. nov.</named-content>; higherClassification: <named-content xmlns:xlink="http://www.w3.org/1999/xlink" content-type="dwc:higherClassification" xlink:type="simple">Insect</named-content>; kingdom: <named-content xmlns:xlink="http://www.w3.org/1999/xlink" content-type="dwc:kingdom" xlink:type="simple"><tp:taxon-name><tp:taxon-name-part taxon-name-part-type="kingdom">Animalia</tp:taxon-name-part></tp:taxon-name></named-content>; order: <named-content xmlns:xlink="http://www.w3.org/1999/xlink" content-type="dwc:order" xlink:type="simple"><tp:taxon-name><tp:taxon-name-part taxon-name-part-type="order">Hymenoptera</tp:taxon-name-part></tp:taxon-name></named-content>; family: <named-content xmlns:xlink="http://www.w3.org/1999/xlink" content-type="dwc:family" xlink:type="simple"><tp:taxon-name><tp:taxon-name-part taxon-name-part-type="family">Crabronidae</tp:taxon-name-part></tp:taxon-name></named-content>; genus: <named-content xmlns:xlink="http://www.w3.org/1999/xlink" content-type="dwc:genus" xlink:type="simple"><tp:taxon-name><tp:taxon-name-part taxon-name-part-type="genus">Trypoxylon</tp:taxon-name-part></tp:taxon-name></named-content>; specificEpithet: <named-content xmlns:xlink="http://www.w3.org/1999/xlink" content-type="dwc:specificEpithet" xlink:type="simple"><tp:taxon-name><tp:taxon-name-part taxon-name-part-type="genus" reg="Trypoxylon"/><tp:taxon-name-part taxon-name-part-type="species" reg="sicklum">sicklum</tp:taxon-name-part></tp:taxon-name></named-content>; taxonRank: <named-content xmlns:xlink="http://www.w3.org/1999/xlink" content-type="dwc:taxonRank" xlink:type="simple">species</named-content>; scientificNameAuthorship: <named-content xmlns:xlink="http://www.w3.org/1999/xlink" content-type="dwc:scientificNameAuthorship" xlink:type="simple">Pham &amp; Antropov, 2023</named-content>; <bold>Location:</bold> country: <named-content xmlns:xlink="http://www.w3.org/1999/xlink" content-type="dwc:country" xlink:type="simple">Vietnam</named-content>; stateProvince: <named-content xmlns:xlink="http://www.w3.org/1999/xlink" content-type="dwc:stateProvince" xlink:type="simple">Vinh Phuc</named-content>; locality: <named-content xmlns:xlink="http://www.w3.org/1999/xlink" content-type="dwc:locality" xlink:type="simple">Me Linh Station for Biodiversity, Ngoc Thanh commune, Phuc Yen City</named-content>; locationRemarks: <named-content xmlns:xlink="http://www.w3.org/1999/xlink" content-type="dwc:locationRemarks" xlink:type="simple">Vinh Phuc: Me Linh Station for Biodiversity, Ngoc Thanh commune, Phuc Yen City, 5 July 2023, trap nests</named-content>; georeferenceProtocol: <named-content xmlns:xlink="http://www.w3.org/1999/xlink" content-type="dwc:georeferenceProtocol" xlink:type="simple">label</named-content>; <bold>Identification:</bold> identifiedBy: <named-content xmlns:xlink="http://www.w3.org/1999/xlink" content-type="dwc:identifiedBy" xlink:type="simple">Phong Huy Pham</named-content>; dateIdentified: <named-content xmlns:xlink="http://www.w3.org/1999/xlink" content-type="dwc:dateIdentified" xlink:type="simple">2023</named-content>; <bold>Event:</bold> samplingProtocol: <named-content xmlns:xlink="http://www.w3.org/1999/xlink" content-type="dwc:samplingProtocol" xlink:type="simple">trap nests</named-content>; eventDate: <named-content xmlns:xlink="http://www.w3.org/1999/xlink" content-type="dwc:eventDate" xlink:type="simple">05/07/2023</named-content>; <bold>Record Level:</bold> language: <named-content xmlns:xlink="http://www.w3.org/1999/xlink" content-type="dwc:language" xlink:type="simple">en</named-content>; collectionCode: <named-content xmlns:xlink="http://www.w3.org/1999/xlink" content-type="dwc:collectionCode" xlink:type="simple">Insects</named-content>; basisOfRecord: <named-content xmlns:xlink="http://www.w3.org/1999/xlink" content-type="dwc:basisOfRecord" xlink:type="simple">PreservedSpecimen</named-content></p></list-item><list-item><p><bold>Type status:</bold> <named-content xmlns:xlink="http://www.w3.org/1999/xlink" content-type="dwc:typeStatus" xlink:type="simple">Paratype</named-content>. <bold>Occurrence:</bold> catalogNumber: <named-content xmlns:xlink="http://www.w3.org/1999/xlink" content-type="dwc:catalogNumber" xlink:type="simple">VP202307050003</named-content>; recordNumber: <named-content xmlns:xlink="http://www.w3.org/1999/xlink" content-type="dwc:recordNumber" xlink:type="simple">2023</named-content>; recordedBy: <named-content xmlns:xlink="http://www.w3.org/1999/xlink" content-type="dwc:recordedBy" xlink:type="simple">Phong Huy Pham</named-content>; individualCount: <named-content xmlns:xlink="http://www.w3.org/1999/xlink" content-type="dwc:individualCount" xlink:type="simple">1</named-content>; sex: <named-content xmlns:xlink="http://www.w3.org/1999/xlink" content-type="dwc:sex" xlink:type="simple">male</named-content>; lifeStage: <named-content xmlns:xlink="http://www.w3.org/1999/xlink" content-type="dwc:lifeStage" xlink:type="simple">adult</named-content>; occurrenceStatus: <named-content xmlns:xlink="http://www.w3.org/1999/xlink" content-type="dwc:occurrenceStatus" xlink:type="simple">Present</named-content>; disposition: <named-content xmlns:xlink="http://www.w3.org/1999/xlink" content-type="dwc:disposition" xlink:type="simple">in collection</named-content>; occurrenceID: <named-content xmlns:xlink="http://www.w3.org/1999/xlink" content-type="dwc:occurrenceID" xlink:type="simple">1F767E5C-E000-55DC-B815-FF5E4C076137</named-content>; <bold>Taxon:</bold> scientificName: <named-content xmlns:xlink="http://www.w3.org/1999/xlink" content-type="dwc:scientificName" xlink:type="simple"><tp:taxon-name><tp:taxon-name-part taxon-name-part-type="order">Hymenoptera</tp:taxon-name-part></tp:taxon-name>, <tp:taxon-name><tp:taxon-name-part taxon-name-part-type="family">Crabronidae</tp:taxon-name-part></tp:taxon-name>, <tp:taxon-name><tp:taxon-name-part taxon-name-part-type="genus" reg="Trypoxylon">Trypoxylon</tp:taxon-name-part><tp:taxon-name-part taxon-name-part-type="species" reg="sicklum">sicklum</tp:taxon-name-part></tp:taxon-name> Pham &amp; Antropov, sp. nov.</named-content>; higherClassification: <named-content xmlns:xlink="http://www.w3.org/1999/xlink" content-type="dwc:higherClassification" xlink:type="simple">Insect</named-content>; kingdom: <named-content xmlns:xlink="http://www.w3.org/1999/xlink" content-type="dwc:kingdom" xlink:type="simple"><tp:taxon-name><tp:taxon-name-part taxon-name-part-type="kingdom">Animalia</tp:taxon-name-part></tp:taxon-name></named-content>; order: <named-content xmlns:xlink="http://www.w3.org/1999/xlink" content-type="dwc:order" xlink:type="simple"><tp:taxon-name><tp:taxon-name-part taxon-name-part-type="order">Hymenoptera</tp:taxon-name-part></tp:taxon-name></named-content>; family: <named-content xmlns:xlink="http://www.w3.org/1999/xlink" content-type="dwc:family" xlink:type="simple"><tp:taxon-name><tp:taxon-name-part taxon-name-part-type="family">Crabronidae</tp:taxon-name-part></tp:taxon-name></named-content>; genus: <named-content xmlns:xlink="http://www.w3.org/1999/xlink" content-type="dwc:genus" xlink:type="simple"><tp:taxon-name><tp:taxon-name-part taxon-name-part-type="genus">Trypoxylon</tp:taxon-name-part></tp:taxon-name></named-content>; specificEpithet: <named-content xmlns:xlink="http://www.w3.org/1999/xlink" content-type="dwc:specificEpithet" xlink:type="simple"><tp:taxon-name><tp:taxon-name-part taxon-name-part-type="genus" reg="Trypoxylon"/><tp:taxon-name-part taxon-name-part-type="species" reg="sicklum">sicklum</tp:taxon-name-part></tp:taxon-name></named-content>; taxonRank: <named-content xmlns:xlink="http://www.w3.org/1999/xlink" content-type="dwc:taxonRank" xlink:type="simple">species</named-content>; scientificNameAuthorship: <named-content xmlns:xlink="http://www.w3.org/1999/xlink" content-type="dwc:scientificNameAuthorship" xlink:type="simple">Pham &amp; Antropov, 2023</named-content>; <bold>Location:</bold> country: <named-content xmlns:xlink="http://www.w3.org/1999/xlink" content-type="dwc:country" xlink:type="simple">Vietnam</named-content>; stateProvince: <named-content xmlns:xlink="http://www.w3.org/1999/xlink" content-type="dwc:stateProvince" xlink:type="simple">Vinh Phuc</named-content>; locality: <named-content xmlns:xlink="http://www.w3.org/1999/xlink" content-type="dwc:locality" xlink:type="simple">Me Linh Station for Biodiversity, Ngoc Thanh commune, Phuc Yen City</named-content>; locationRemarks: <named-content xmlns:xlink="http://www.w3.org/1999/xlink" content-type="dwc:locationRemarks" xlink:type="simple">Vinh Phuc: Me Linh Station for Biodiversity, Ngoc Thanh commune, Phuc Yen City, 5 July 2023, trap nests</named-content>; georeferenceProtocol: <named-content xmlns:xlink="http://www.w3.org/1999/xlink" content-type="dwc:georeferenceProtocol" xlink:type="simple">label</named-content>; <bold>Identification:</bold> identifiedBy: <named-content xmlns:xlink="http://www.w3.org/1999/xlink" content-type="dwc:identifiedBy" xlink:type="simple">Phong Huy Pham</named-content>; dateIdentified: <named-content xmlns:xlink="http://www.w3.org/1999/xlink" content-type="dwc:dateIdentified" xlink:type="simple">2023</named-content>; <bold>Event:</bold> samplingProtocol: <named-content xmlns:xlink="http://www.w3.org/1999/xlink" content-type="dwc:samplingProtocol" xlink:type="simple">trap nests</named-content>; eventDate: <named-content xmlns:xlink="http://www.w3.org/1999/xlink" content-type="dwc:eventDate" xlink:type="simple">05/07/2023</named-content>; <bold>Record Level:</bold> language: <named-content xmlns:xlink="http://www.w3.org/1999/xlink" content-type="dwc:language" xlink:type="simple">en</named-content>; collectionCode: <named-content xmlns:xlink="http://www.w3.org/1999/xlink" content-type="dwc:collectionCode" xlink:type="simple">Insects</named-content>; basisOfRecord: <named-content xmlns:xlink="http://www.w3.org/1999/xlink" content-type="dwc:basisOfRecord" xlink:type="simple">PreservedSpecimen</named-content></p></list-item></list></tp:treatment-sec><tp:treatment-sec sec-type="Description"><title>Description</title><p><bold>Female</bold>. Body length 14.2 mm, forewing length 10.3 mm.</p><p>Colour. Body black with following parts yellow: A1–A4; base of A5; band immediately after apical margin of clypeus; base of mandible; maxillary and labial palps; tegula; pronotal collar; pronotal lobe; fore coxa; base of mid- and hind-coxae; fore- and mid-trochanters ventrally, femora, tibiae, and tarsi; half of base of hind tibia; lateral sides of petiole, broad base of G2 and G3; apical bands of G1–G5. Following parts ferruginous: apical margin of clypeus; apical two-thirds of mandible; two-thirds of apex of A5, A6–A12; hind trochanter, femur, half apex of tibia and tarsi; half base of petiole dorsally; sides and ventral surface of G6. Veins of wings yellow to brown.</p><p>Vestiture. Golden on head and mesosoma, white on metasoma.</p><p>Head (Fig. <xref ref-type="fig" rid="F10545352">1</xref>A, B). In anterior view, nearly round, width about 1.2× height, its sides roundly convergent below; apex of clypeus blade-shaped, round apically; mandible without tooth; SAT moderately raised with short median carina; ASR moderately high with three distinct carinae; PAF shallow, flat-bottomed; ocelli round and distinctly protruded; frons with rather narrow furrow medially and small punctures, sparse on median area and dense on lateral sides; vertex depressed below level of upper eye margin, with small sparse punctures; occipital carina complete; relative lengths of A1: A2: A3: A4: A5 = 27: 14: 48: 28: 28, respectively; relative lengths of minimum interocular distance at the vertex: Ocellocular distance (distance between inner margin of eye and outer margin of hind ocellus): Ocellar diameter: Postocellar distance (distance between inner margins of hind ocelli) = 37: 3: 12: 7, respectively; ratio of minimum interocular distance at the vertex: minimum interocular distance at base of clypeus = 1.</p><p>Mesosoma (Fig. <xref ref-type="fig" rid="F10545352">1</xref>C-F, Fig. <xref ref-type="fig" rid="F10545363">2</xref>A). Pronotal collar with anterior part moderately swollen posteromedially, posterior part discoloured; pronotal lamella triangularly protruded, with apical angle approximately 150°; subalar area of mesopleuron with pent-roofed structure distinctly developed; mesoscutum, scutellum, metanotum, propodeum with sparse, fine, small punctures; mesopleuron with rather dense punctures; propodeum without lateral carina, with median groove dorsally, shallow on basal half and deep on apical half, posterior surface with a series of horizontal striae and median grooves conspicuously deep; gastral socket rim simple, nearly roundly elevated. Wings hyaline; forewing with stigma as long as prestigma.</p><p>Metasoma (Fig. <xref ref-type="fig" rid="F10545363">2</xref>B-D). Shiny, with very sparse micropunctures on petiole and G2–G5; petiole flask-shaped, length about 4× its apical width and about 1.3× that of G2 and G3 combined, with its apex more highly protruding than base of G2; tergum of G6 rounded apically, rugose basally, impunctate, its apex slightly curved upwards.</p><p><bold>Male</bold>. Body length 12.6 mm, forewing length 9.1 mm.</p><p>Structures as in female, but differing as follows:</p><p>Colour. A1–A7 yellow; A8–A13, half apex of clypeus, maxillary and labial palps ferruginous, half apex of mandible black.</p><p>Head (Fig. <xref ref-type="fig" rid="F10558263">3</xref>A-C). A3 shorter than A1 and A2 combined, but longer than A4, A5; relative length of A1: A2: A3: A4: A5 = 19: 9: 20: 15: 15; A13 as long as A9–A12 combined; relative length of minimum interocular distance at the vertex: Ocellocular distance: Ocellar diameter: Postocellar distance = 32: 5: 8: 6, respectively.</p><p>Metasoma (Fig. <xref ref-type="fig" rid="F10558265">4</xref>A-C). Petiole with length 3.5× its apical width.</p><p>Genitalia (Fig. <xref ref-type="fig" rid="F10558265">4</xref>D-F). Brownish-yellow, except apical part of sickle black. Penis valve with shoulder, sickle and apical part; shoulder horizontal; sickle conspicuously curved, with its apex distinctly pointed; apical part moderately curved; paramere with two lobes at apex (namely, ventral and dorsal lobes), their length about equal, ventral lobe much broader than dorsal lobe; furrow between two lobes deep, reaching apex of inner expansion of basiparamere; inner margin of ventral lobe and inner margin of outer area of basiparamere in a line moderately curved medially. Dorsal lobe with some long, erect setae apically; ventral lobe with 5–6 long, erect setae at apex, subapical part with several sparse, erect setae along outer margin.</p></tp:treatment-sec><tp:treatment-sec sec-type="Diagnosis"><title>Diagnosis</title><p>The new species runs close to <italic><tp:taxon-name><tp:taxon-name-part taxon-name-part-type="genus" reg="Trypoxylon">T.</tp:taxon-name-part><tp:taxon-name-part taxon-name-part-type="species" reg="shakha">shakha</tp:taxon-name-part></tp:taxon-name></italic> Tsuneki, 1979 in a key of<italic><tp:taxon-name><tp:taxon-name-part taxon-name-part-type="genus" reg="Trypoxylon">Trypoxylon</tp:taxon-name-part></tp:taxon-name></italic> of the Indian subcontinent and Southeast Asia (Tsuneki 1979). In <italic><tp:taxon-name><tp:taxon-name-part taxon-name-part-type="genus" reg="Trypoxylon">T.</tp:taxon-name-part><tp:taxon-name-part taxon-name-part-type="species" reg="shakha">shakha</tp:taxon-name-part></tp:taxon-name></italic> and in the newly-described species, the females display the following characters: vertex depressed below level of upper eye margin; PAF flat-bottomed; occipital carina complete; propodeum without lateral carinae, dorsal area with furrow; frons, mesoscutum, scutellum, metanotum and propodeum with small sparse punctures. Following parts with yellow integument: A1–A4, pronotal collar, fore- and mid-legs, except broad base of mid-coxa, tergal base of G2–G4, apical bands of G3–G5. Vestiture golden on head and mesosoma. Females of the new species differ from those of <italic><tp:taxon-name><tp:taxon-name-part taxon-name-part-type="genus" reg="Trypoxylon">T.</tp:taxon-name-part><tp:taxon-name-part taxon-name-part-type="species" reg="shakha">shakha</tp:taxon-name-part></tp:taxon-name></italic> as follows: Clypeus round apically (in <italic><tp:taxon-name><tp:taxon-name-part taxon-name-part-type="genus" reg="Trypoxylon">T.</tp:taxon-name-part><tp:taxon-name-part taxon-name-part-type="species" reg="shakha">shakha</tp:taxon-name-part></tp:taxon-name></italic>, clypeus not round apically, with median margin highly protruded and truncated apically); PAF shallow (in <italic><tp:taxon-name><tp:taxon-name-part taxon-name-part-type="genus" reg="Trypoxylon">T.</tp:taxon-name-part><tp:taxon-name-part taxon-name-part-type="species" reg="shakha">shakha</tp:taxon-name-part></tp:taxon-name></italic>, PAF deep); SAT dorsally with medial carina short, not enlarged, not broadly excavated (in <italic><tp:taxon-name><tp:taxon-name-part taxon-name-part-type="genus" reg="Trypoxylon">T.</tp:taxon-name-part><tp:taxon-name-part taxon-name-part-type="species" reg="shakha">shakha</tp:taxon-name-part></tp:taxon-name></italic>, SAT dorsally with median carina enlarged into a smooth and round area and broadly excavated); ASR moderately raised (in <italic><tp:taxon-name><tp:taxon-name-part taxon-name-part-type="genus" reg="Trypoxylon">T.</tp:taxon-name-part><tp:taxon-name-part taxon-name-part-type="species" reg="shakha">shakha</tp:taxon-name-part></tp:taxon-name></italic>, ASR highly raised, bicarinate on apex); vestiture white on metasoma (in <italic><tp:taxon-name><tp:taxon-name-part taxon-name-part-type="genus" reg="Trypoxylon">T.</tp:taxon-name-part><tp:taxon-name-part taxon-name-part-type="species" reg="shakha">shakha</tp:taxon-name-part></tp:taxon-name></italic>, vestiture golden on metasoma).</p></tp:treatment-sec><tp:treatment-sec sec-type="Etymology"><title>Etymology</title><p>The specific name of this new species refers to the sickle shape of the penis valve.</p></tp:treatment-sec><tp:treatment-sec sec-type="Distribution"><title>Distribution</title><p>Vietnam: Vinh Phuc Province.</p></tp:treatment-sec><tp:treatment-sec><!--Section generated to contain objects referenced in tp:taxon-treatment.--><fig id="F10545352" position="float" orientation="portrait"><object-id xmlns:xlink="http://www.w3.org/1999/xlink" content-type="arpha" xlink:type="simple">BFDB4695-9359-52EE-9858-88EDA23F81C8</object-id><object-id xmlns:xlink="http://www.w3.org/1999/xlink" content-type="doi" xlink:type="simple">10.3897/BDJ.12.e114333.figure1</object-id><label>Figure 1.</label><caption><p><italic><tp:taxon-name><tp:taxon-name-part taxon-name-part-type="genus" reg="Trypoxylon">Trypoxylon</tp:taxon-name-part><tp:taxon-name-part taxon-name-part-type="species" reg="sicklum">sicklum</tp:taxon-name-part></tp:taxon-name></italic> Pham &amp; Antropov sp. nov., holotype, female. <bold>A</bold> head, frontal view; <bold>B</bold> frons; <bold>C</bold> mesosoma, dorsal view; <bold>D</bold> mesosoma, lateral view; <bold>E</bold> propodeum, dorsal view; <bold>F</bold> mesosoma, ventral view.</p></caption><graphic xmlns:xlink="http://www.w3.org/1999/xlink" xlink:href="bdj-12-e114333-g001.jpg" position="float" id="oo_921250.jpg" orientation="portrait" xlink:type="simple"><uri content-type="original_file" xlink:type="simple">https://binary.pensoft.net/fig/921250</uri></graphic></fig><fig id="F10545363" position="float" orientation="portrait"><object-id xmlns:xlink="http://www.w3.org/1999/xlink" content-type="arpha" xlink:type="simple">A6CA0C8F-F615-5DA0-9D7D-C3C3EBE6331C</object-id><object-id xmlns:xlink="http://www.w3.org/1999/xlink" content-type="doi" xlink:type="simple">10.3897/BDJ.12.e114333.figure2</object-id><label>Figure 2.</label><caption><p><italic><tp:taxon-name><tp:taxon-name-part taxon-name-part-type="genus" reg="Trypoxylon">Trypoxylon</tp:taxon-name-part><tp:taxon-name-part taxon-name-part-type="species" reg="sicklum">sicklum</tp:taxon-name-part></tp:taxon-name></italic> Pham &amp; Antropov sp. nov., holotype, female: <bold>A</bold> fore wing; <bold>B</bold> petiole; <bold>C</bold> metasoma, dorsal view; <bold>D</bold> habitus, lateral view.</p></caption><graphic xmlns:xlink="http://www.w3.org/1999/xlink" xlink:href="bdj-12-e114333-g002.jpg" position="float" id="oo_921251.jpg" orientation="portrait" xlink:type="simple"><uri content-type="original_file" xlink:type="simple">https://binary.pensoft.net/fig/921251</uri></graphic></fig><fig id="F10558263" position="float" orientation="portrait"><object-id xmlns:xlink="http://www.w3.org/1999/xlink" content-type="arpha" xlink:type="simple">A22D3EB4-DE0E-54B5-AEA9-4E1667229053</object-id><object-id xmlns:xlink="http://www.w3.org/1999/xlink" content-type="doi" xlink:type="simple">10.3897/BDJ.12.e114333.figure3</object-id><label>Figure 3.</label><caption><p><italic><tp:taxon-name><tp:taxon-name-part taxon-name-part-type="genus" reg="Trypoxylon">Trypoxylon</tp:taxon-name-part><tp:taxon-name-part taxon-name-part-type="species" reg="sicklum">sicklum</tp:taxon-name-part></tp:taxon-name></italic> Pham &amp; Antropov sp. nov., paratype, male. <bold>A</bold> head, frontal view; <bold>B</bold> frons; <bold>C</bold> antenna; <bold>D</bold> mesosoma, dorsal view; <bold>E</bold> mesosoma, lateral view.</p></caption><graphic xmlns:xlink="http://www.w3.org/1999/xlink" xlink:href="bdj-12-e114333-g003.jpg" position="float" id="oo_921252.jpg" orientation="portrait" xlink:type="simple"><uri content-type="original_file" xlink:type="simple">https://binary.pensoft.net/fig/921252</uri></graphic></fig><fig id="F10558265" position="float" orientation="portrait"><object-id xmlns:xlink="http://www.w3.org/1999/xlink" content-type="arpha" xlink:type="simple">62F6F535-C46A-529A-8E78-8423E46C6182</object-id><object-id xmlns:xlink="http://www.w3.org/1999/xlink" content-type="doi" xlink:type="simple">10.3897/BDJ.12.e114333.figure4</object-id><label>Figure 4.</label><caption><p><italic><tp:taxon-name><tp:taxon-name-part taxon-name-part-type="genus" reg="Trypoxylon">Trypoxylon</tp:taxon-name-part><tp:taxon-name-part taxon-name-part-type="species" reg="sicklum">sicklum</tp:taxon-name-part></tp:taxon-name></italic> Pham &amp; Antropov sp. nov., paratype, male and genitalia. <bold>A</bold> mesosoma, ventral view; <bold>B</bold> metasoma, dorsal view; <bold>C</bold> habitus, lateral view; <bold>D</bold> genitalia, lateral view; <bold>E</bold> genitalia, ventral view; <bold>F</bold> genitalia, dorsal view.</p></caption><graphic xmlns:xlink="http://www.w3.org/1999/xlink" xlink:href="bdj-12-e114333-g004.jpg" position="float" id="oo_921255.jpg" orientation="portrait" xlink:type="simple"><uri content-type="original_file" xlink:type="simple">https://binary.pensoft.net/fig/921255</uri></graphic></fig></tp:treatment-sec></tp:taxon-treatment>
